# Supplementary material for: β-Lactamase Producing Escherichia coli Encoding blaCTX-M and blaCMY Genes in Chicken Carcasses from Egypt
Source: Foods. 2023 Feb 1;12(3):598. doi: 10.3390/foods12030598 (PMC9914308; doi:10.3390/foods12030598)
Supplement: Supplementary file 1 [file foods-12-00598-s001.zip]

Archive with 1 entries (1 files):
- foods-2151998-supplementary.pdf
